# Supplementary material for: GAS5 protects against osteoporosis by targeting UPF1/SMAD7 axis in osteoblast differentiation
Source: eLife. 2020 Oct 2;9:e59079. doi: 10.7554/eLife.59079 (PMC7609060; doi:10.7554/eLife.59079)
Supplement: Figure 3—source data 1. [file elife-59079-fig3-data1.zip]

Archive with 11 entries (10 files):
- /
- HE-GAS5-OE.tif
- ARS-GAS5-OE.tif
- OCN-GAS5-OE.tif
- ALP-GAS5-OE.tif
- HE-GAS5-Vector.tif
- Masson-GAS5-OE.tif
- ARS-GAS5-Vector.tif
- ALP-GAS5-Vector.tif
- OCN-GAS5-Vector.tif
- Masson-GAS5-Vector.tif
