# Supplementary material for: GAS5 protects against osteoporosis by targeting UPF1/SMAD7 axis in osteoblast differentiation
Source: eLife. 2020 Oct 2;9:e59079. doi: 10.7554/eLife.59079 (PMC7609060; doi:10.7554/eLife.59079)
Supplement: Figure 5—source data 1. [file elife-59079-fig5-data1.zip]

Archive with 7 entries (6 files):
- /
- ALP-NC.tif
- ARS-NC.tif
- ARS-GAS5 OE+NC.tif
- ALP-GAS5 OE+NC.tif
- ALP-GAS5 OE+UPF1 si.tif
- ARS-GAS5 OE+UPF1 si.tif
